# Supplementary material for: Is robot-assisted pedicle screw placement really superior to conventional surgery? An overview of systematic reviews and meta-analyses
Source: EFORT Open Rev. 2024 Nov 8;9(11):1077–86. doi: 10.1530/EOR-24-0062 (PMC11619727; doi:10.1530/EOR-24-0062)
Supplement: Supplementary Material 2 [file EOR-24-0062supplementary_material_2.xlsx]

## Sheet: Sheet1
Prisma2020	Ahmad 2021	Li 2020	Peng 2020	Li 2021	Zhou 2020	Liu 2016	Setefilla 2022	Gao 2018	Fu 2021	YU 2018	Lopez 2023	Zhou 2023	Fatima 2021	Ghasem 2018	Li 2020
1 Identify the report as a systematic review.	YES	YES	YES	YES	YES	YES	YES	YES	YES	YES	YES	NO	YES	NO	YES
2 See the PRISMA 2020 for Abstracts checklist.	YES	YES	YES	YES	YES	YES	YES	YES	YES	YES	YES	YES	YES	YES	YES
3 Describe the rationale for the review in the context of existing knowledge.	YES	YES	YES	YES	YES	YES	YES	YES	YES	YES	YES	YES	YES	YES	YES
4 Provide an explicit statement of the objective(s) or question(s) the review addresses.	YES	YES	YES	YES	YES	YES	YES	YES	YES	YES	YES	YES	YES	YES	YES
5 Specify the inclusion and exclusion criteria for the review and how studies were grouped for the syntheses.	YES	YES	YES	YES	YES	YES	YES	YES	NO	YES	NO	YES	YES	YES	YES
6 Specify all databases, registers, websites, organisations, reference lists and other sources searched or consulted to identify studies. Specify the date when each source was last searched or consulted.	YES	YES	YES	YES	YES	YES	YES	YES	YES	YES	YES	YES	YES	YES	YES
7 Present the full search strategies for all databases, registers and websites, including any filters and limits used.	NO	YES	NO	NO	YES	NO	NO	NO	NO	YES	NO	YES	NO	NO	YES
8 Specify the methods used to decide whether a study met the inclusion criteria of the review, including how many reviewers screened each record and each report retrieved, whether they worked independently, and if applicable, details of automation tools used in the process.	YES	YES	YES	NO	YES	YES	YES	YES	NO	YES	NO	YES	YES	NO	YES
9 Specify the methods used to collect data from reports, including how many reviewers collected data from each report, whether they worked independently, any processes for obtaining or confirming data from study investigators, and if applicable, details of automation tools used in the process.	YES	YES	YES	NO	YES	YES	YES	YES	NO	YES	NO	YES	YES	NO	YES
10a List and define all outcomes for which data were sought. Specify whether all results that were compatible with each outcome domain in each study were sought (e.g. for all measures, time points, analyses), and if not, the methods used to decide which results to collect.	YES	YES	YES	NO	YES	YES	YES	YES	YES	YES	YES	YES	YES	YES	YES
10b List and define all other variables for which data were sought (e.g. participant and intervention characteristics, funding sources). Describe any assumptions made about any missing or unclear information.	YES	YES	YES	NO	YES	YES	YES	YES	NO	YES	YES	YES	YES	YES	YES
11 Specify the methods used to assess risk of bias in the included studies, including details of the tool(s) used, how many reviewers assessed each study and whether they worked independently, and if applicable, details of automation tools used in the process.	YES	YES	YES	NO	YES	NO	YES	YES	NO	YES	NO	YES	YES	NO	YES
12 Specify for each outcome the effect measure(s) (e.g. risk ratio, mean difference) used in the synthesis or presentation of results.	YES	YES	YES	YES	YES	YES	YES	YES	YES	YES	NO	YES	YES	NO	YES
13a Describe the processes used to decide which studies were eligible for each synthesis (e.g. tabulating the study intervention characteristics and comparing against the planned groups for each synthesis (item #5)).	YES	YES	YES	YES	YES	YES	YES	YES	YES	YES	YES	YES	YES	YES	YES
13b Describe any methods required to prepare the data for presentation or synthesis, such as handling of missing summary statistics, or data conversions.	NO	NO	NO	NO	NO	NO	NO	NO	NO	NO	NO	NO	NO	NO	NO
13c Describe any methods used to tabulate or visually display results of individual studies and syntheses.	YES	YES	YES	YES	YES	YES	YES	YES	YES	YES	YES	YES	YES	NO	YES
13d Describe any methods used to synthesize results and provide a rationale for the choice(s). If meta-analysis was performed, describe the model(s), method(s) to identify the presence and extent of statistical heterogeneity, and software package(s) used.	YES	YES	YES	YES	YES	YES	YES	YES	YES	YES	NO	YES	YES	NO	YES
13e Describe any methods used to explore possible causes of heterogeneity among study results (e.g. subgroup analysis, meta-regression).	NO	YES	YES	NO	YES	NO	NO	YES	YES	YES	NO	YES	YES	NO	YES
13f Describe any sensitivity analyses conducted to assess robustness of the synthesized results.	NO	YES	NO	NO	NO	NO	NO	NO	YES	YES	NO	YES	NO	NO	NO
14 Describe any methods used to assess risk of bias due to missing results in a synthesis (arising from reporting biases).	NO	YES	NO	YES	NO	YES	YES	YES	YES	YES	NO	YES	YES	NO	YES
15 Describe any methods used to assess certainty (or confidence) in the body of evidence for an outcome.	YES	NO	NO	NO	YES	NO	YES	NO	NO	YES	NO	YES	YES	NO	YES
16a Describe the results of the search and selection process, from the number of records identified in the search to the number of studies included in the review, ideally using a flow diagram.	YES	YES	YES	YES	YES	YES	YES	YES	YES	YES	YES	YES	YES	YES	YES
16b Cite studies that might appear to meet the inclusion criteria, but which were excluded, and explain why they were excluded.	YES	YES	YES	YES	YES	YES	YES	YES	NO	YES	YES	YES	YES	YES	YES
17 Cite each included study and present its characteristics.	YES	YES	YES	YES	YES	YES	YES	YES	YES	YES	YES	YES	YES	YES	YES
18 Present assessments of risk of bias for each included study.	YES	YES	YES	YES	YES	NO	YES	YES	NO	YES	NO	YES	YES	NO	YES
19 For all outcomes, present, for each study: (a) summary statistics for each group (where appropriate) and (b) an effect estimate and its precision (e.g. confidence/credible interval), ideally using structured tables or plots.	YES	YES	YES	YES	YES	YES	YES	YES	YES	YES	NO	YES	YES	NO	YES
20a For each synthesis, briefly summarise the characteristics and risk of bias among contributing studies.	YES	YES	YES	YES	YES	YES	YES	YES	YES	YES	NO	YES	YES	NO	YES
20b Present results of all statistical syntheses conducted. If meta-analysis was done, present for each the summary estimate and its precision (e.g. confidence/credible interval) and measures of statistical heterogeneity. If comparing groups, describe the direction of the effect.	YES	YES	YES	YES	YES	YES	YES	YES	YES	YES	NO	YES	YES	NO	YES
20c Present results of all investigations of possible causes of heterogeneity among study results.	NO	YES	YES	NO	YES	NO	YES	YES	YES	YES	NO	YES	YES	NO	YES
20d Present results of all sensitivity analyses conducted to assess the robustness of the synthesized results.	NO	YES	NO	NO	YES	NO	NO	YES	YES	YES	NO	YES	NO	NO	NO
21 Present assessments of risk of bias due to missing results (arising from reporting biases) for each synthesis assessed.	NO	NO	NO	YES	NO	NO	YES	YES	YES	YES	NO	YES	YES	NO	YES
22 Present assessments of certainty (or confidence) in the body of evidence for each outcome assessed.	NO	NO	NO	NO	YES	NO	YES	NO	NO	YES	NO	YES	YES	NO	NO
23a Provide a general interpretation of the results in the context of other evidence.	YES	YES	YES	YES	YES	YES	YES	YES	YES	YES	YES	YES	YES	YES	YES
23b Discuss any limitations of the evidence included in the review.	YES	NO	YES	NO	YES	YES	YES	YES	NO	YES	NO	YES	YES	YES	YES
23c Discuss any limitations of the review processes used.	YES	YES	YES	YES	YES	YES	YES	YES	YES	YES	NO	YES	YES	YES	YES
23d Discuss implications of the results for practice, policy, and future research.	YES	YES	YES	YES	YES	YES	YES	YES	YES	YES	YES	YES	YES	YES	YES
24a Provide registration information for the review, including register name and registration number, or state that the review was not registered.	NO	NO	NO	NO	NO	NO	NO	NO	NO	NO	NO	NO	NO	NO	NO
24b Indicate where the review protocol can be accessed, or state that a protocol was not prepared.	NO	NO	NO	NO	NO	NO	NO	NO	NO	NO	NO	NO	NO	NO	NO
24c Describe and explain any amendments to information provided at registration or in the protocol.	NO	NO	NO	NO	NO	NO	NO	NO	NO	NO	NO	NO	NO	NO	NO
25 Describe sources of financial or non-financial support for the review, and the role of the funders or sponsors in the review.	YES	YES	YES	NO	YES	YES	YES	NO	YES	YES	NO	YES	NO	YES	YES
26 Declare any competing interests of review authors.	YES	YES	YES	YES	YES	YES	YES	YES	YES	YES	YES	YES	NO	YES	NO
27 Report which of the following are publicly available and where they can be found: template data collection forms; data extracted from included studies; data used for all analyses; analytic code; any other materials used in the review.	NO	YES	YES	YES	YES	NO	YES	NO	YES	NO	NO	YES	YES	NO	NO
